# Supplementary material for: CRISPR/Cas12a-Chemiluminescence Cascaded Bioassay for Amplification-Free and Sensitive Detection of Nucleic Acids
Source: Biosensors (Basel). 2025 Jul 24;15(8):479. doi: 10.3390/bios15080479 (PMC12384274; doi:10.3390/bios15080479)
Supplement: Supplementary file 1 [file biosensors-15-00479-s001.zip]

Archive with 1 entries (1 files):
- biosensors-3719362-supplementary.pdf
